# Supplementary material for: Implications of Below-Ground Allelopathic Interactions of Camelina sativa and Microorganisms for Phosphate Availability and Habitat Maintenance
Source: Plants (Basel). 2023 Jul 29;12(15):2815. doi: 10.3390/plants12152815 (PMC10421311; doi:10.3390/plants12152815)
Supplement: Supplementary file 1 [file plants-12-02815-s001.zip]

Archive with 1 entries (1 files):
- Supplementary information 2 rev.pdf
